# Supplementary material for: Chaetopterus Luciferase: A Promising Tool for Online Lipid Peroxidation Detection
Source: Int J Mol Sci. 2025 Dec 17;26(24):12119. doi: 10.3390/ijms262412119 (PMC12733232; doi:10.3390/ijms262412119)
Supplement: Supplementary file 1 [file ijms-26-12119-s001.zip]

Archive with 1 entries (1 files):
- ijms-4010832-supplementary.pdf
